# Supplementary material for: ﻿Three novel species of Alternaria (Pleosporales, Pleosporaceae) from cereal crops (Poaceae) in China
Source: MycoKeys. 2025 Apr 16;116:167–83. doi: 10.3897/mycokeys.116.145681 (PMC12018886; doi:10.3897/mycokeys.116.145681)
Supplement: XML Treatment for Alternaria poae [file mycokeys.116.145681-treatment2.xml]

<!DOCTYPE tp:taxon-treatment
  PUBLIC "-//TaxonX//DTD Taxonomic Treatment Publishing DTD v0 20100105//EN" "tax-treatment-NSO.dtd">
<tp:taxon-treatment xmlns:tp="http://www.plazi.org/taxpub"><tp:treatment-meta><kwd-group><label>Taxon classification</label><kwd>
                <named-content content-type="kingdom">Fungi</named-content>
              </kwd><kwd>
                <named-content content-type="order">Pleosporales</named-content>
              </kwd><kwd>
                <named-content content-type="family">Pleosporaceae</named-content>
              </kwd></kwd-group><mixed-citation publication-type="journal"><person-group><name><surname>Liu</surname><given-names>Hai-Feng</given-names></name><name><surname>Liu</surname><given-names>Feng-Yin</given-names></name><name><surname>Ke</surname><given-names>Hai-Yan</given-names></name><name><surname>Shi</surname><given-names>Qing-Xiao</given-names></name><name><surname>Deng</surname><given-names>Jian-Xin</given-names></name><name><surname>Sang</surname><given-names>Hyunkyu</given-names></name></person-group><article-title>﻿Three novel species of <italic><tp:taxon-name><tp:taxon-name-part taxon-name-part-type="genus" reg="Alternaria">Alternaria</tp:taxon-name-part></tp:taxon-name></italic> (<tp:taxon-name><tp:taxon-name-part taxon-name-part-type="order">Pleosporales</tp:taxon-name-part></tp:taxon-name>, <tp:taxon-name><tp:taxon-name-part taxon-name-part-type="family">Pleosporaceae</tp:taxon-name-part></tp:taxon-name>) from cereal crops (<tp:taxon-name><tp:taxon-name-part taxon-name-part-type="family">Poaceae</tp:taxon-name-part></tp:taxon-name>) in China</article-title><source>MycoKeys</source><day>16</day><month>04</month><year>2025</year><volume>116</volume><fpage>167</fpage><lpage>183</lpage><pub-id pub-id-type="doi">10.3897/mycokeys.116.145681</pub-id></mixed-citation></tp:treatment-meta><tp:nomenclature><label>﻿</label><tp:taxon-name>
              <object-id xmlns:xlink="http://www.w3.org/1999/xlink" content-type="arpha" xlink:type="simple">0FFDD089-97D7-5034-8E55-9AC177AD1C98</object-id>
              <tp:taxon-name-part taxon-name-part-type="genus" reg="Alternaria">Alternaria</tp:taxon-name-part>
              <tp:taxon-name-part taxon-name-part-type="species" reg="poae">poae</tp:taxon-name-part>
              <object-id xmlns:xlink="http://www.w3.org/1999/xlink" content-type="mycobank" xlink:type="simple">857596</object-id>
            </tp:taxon-name><tp:taxon-authority>H.F. Liu &amp; J.X. Deng</tp:taxon-authority><tp:taxon-status xmlns:xlink="http://www.w3.org/1999/xlink" xlink:type="simple">sp. nov.</tp:taxon-status><xref ref-type="fig" rid="F3">Fig. 3</xref></tp:nomenclature><tp:treatment-sec sec-type="etymology" id="SECID0ETODI"><title>Etymology.</title><p>Name refers to its host family <tp:taxon-name><tp:taxon-name-part taxon-name-part-type="family">Poaceae</tp:taxon-name-part></tp:taxon-name>.</p></tp:treatment-sec><tp:treatment-sec sec-type="material" id="SECID0E5ODI"><title>Type.</title><p>China • Hainan Province, Lingshui County, diseased leaves of <italic><tp:taxon-name><tp:taxon-name-part taxon-name-part-type="genus" reg="Oryza">Oryza</tp:taxon-name-part><tp:taxon-name-part taxon-name-part-type="species" reg="sativa">sativa</tp:taxon-name-part></tp:taxon-name></italic>, July 2023, J.L. Yin, holotype YZU-H-2023056B (permanently preserved in a metabolically inactive state), ex-type culture YZU 231197.</p></tp:treatment-sec><tp:treatment-sec sec-type="description" id="SECID0EPPDI"><title>Description.</title><p>On PDA, <bold><italic>colonies</italic></bold> sub-rounded, fluffy, cottony, white to pale green or yellow-green, reverse side pale yellow to light yellow, 55–56 mm in diameter (Fig. <xref ref-type="fig" rid="F3">3a</xref>). On <abbrev xmlns:xlink="http://www.w3.org/1999/xlink" xlink:title="potato carrot agar" id="ABBRID0E3PDI" xlink:type="simple">PCA</abbrev>, <bold><italic>conidiophores</italic></bold> unbranched, curved or straight, 15–77 × 3–4 μm in size, with 1–5 septa (Fig. <xref ref-type="fig" rid="F3">3f</xref>). <bold><italic>Conidiogenous cells</italic></bold> 5–9 × 3–4 μm, integrated, terminal, cylindrical, thin-walled, smooth, apically doliiform, with 1 conidiogenous locus. <bold><italic>Conidia</italic></bold> borne single or in chain with at least 2–4 conidia per chain, unbranched, narrow-ovoid, subellipsoid, or obclavate, smooth, 20–42 × 10–19 μm, with 1–4 transverse septa. basal rounded, apical beak 6–26 × 3–4 μm (Fig. <xref ref-type="fig" rid="F3">3b, c, g</xref>). On <abbrev xmlns:xlink="http://www.w3.org/1999/xlink" xlink:title="V8 juice agar" id="ABBRID0ERQDI" xlink:type="simple">V8A</abbrev>, <bold><italic>conidiophores</italic></bold> unbranched, smooth, 30–96 × 3–4 μm, with 2–7 septa. <bold><italic>Conidia</italic></bold> produced in chain with at least 2–4 conidia per chain, subellipsoid, obclavate, or narrow-ovoid, 20–45 × 10–17 μm, 1–4 transverse septa, beak 5–17 × 3–4 μm (Fig. <xref ref-type="fig" rid="F3">3d, e, h</xref>).</p><fig id="F3" position="float" orientation="portrait"><object-id xmlns:xlink="http://www.w3.org/1999/xlink" content-type="doi" xlink:type="simple">10.3897/mycokeys.116.145681.figure3</object-id><object-id xmlns:xlink="http://www.w3.org/1999/xlink" content-type="arpha" xlink:type="simple">FC7D8F2A-A073-54C9-AC34-BADEAC4AF42F</object-id><label>Figure 3.</label><caption><p>Morphology of <italic><tp:taxon-name><tp:taxon-name-part taxon-name-part-type="genus" reg="Alternaria">Alternaria</tp:taxon-name-part><tp:taxon-name-part taxon-name-part-type="species" reg="poae">poae</tp:taxon-name-part></tp:taxon-name></italic> sp. nov. (YZU 231197) <bold>a</bold> colony on PDA for 7 days at 25 °C <bold>b, c</bold> sporulation on <abbrev xmlns:xlink="http://www.w3.org/1999/xlink" xlink:title="potato carrot agar" id="ABBRID0EWRDI" xlink:type="simple">PCA</abbrev><bold>d, e</bold> sporulation on <abbrev xmlns:xlink="http://www.w3.org/1999/xlink" xlink:title="V8 juice agar" id="ABBRID0E3RDI" xlink:type="simple">V8A</abbrev><bold>f</bold> conidiophore and conidiogenous cell <bold>g</bold> conidia on <abbrev xmlns:xlink="http://www.w3.org/1999/xlink" xlink:title="potato carrot agar" id="ABBRID0EESDI" xlink:type="simple">PCA</abbrev><bold>h</bold> conidia on <abbrev xmlns:xlink="http://www.w3.org/1999/xlink" xlink:title="V8 juice agar" id="ABBRID0EKSDI" xlink:type="simple">V8A</abbrev>. Scale bars: 50 µm (<bold>b, c, d, e</bold>); 15 µm (<bold>f</bold>); 25 µm (<bold>g, h</bold>).</p></caption><graphic xmlns:xlink="http://www.w3.org/1999/xlink" xlink:href="mycokeys-116-167-g003.jpg" position="float" orientation="portrait" xlink:type="simple" id="oo_1309498.jpg"><uri content-type="original_file" xlink:type="simple">https://binary.pensoft.net/fig/1309498</uri></graphic></fig></tp:treatment-sec><tp:treatment-sec sec-type="Additional isolated examined" id="SECID0EZSDI"><title>Additional isolated examined.</title><p>China • Hainan Province, Lingshui County, diseased leaves of <italic><tp:taxon-name><tp:taxon-name-part taxon-name-part-type="genus" reg="Oryza">Oryza</tp:taxon-name-part><tp:taxon-name-part taxon-name-part-type="species" reg="sativa">sativa</tp:taxon-name-part></tp:taxon-name></italic>, July 2023, J.L. Yin, living culture YZU 231198.</p></tp:treatment-sec><tp:treatment-sec sec-type="notes" id="SECID0EKTDI"><title>Notes.</title><p>In phylogenetic analysis using concatenated sequences of <abbrev xmlns:xlink="http://www.w3.org/1999/xlink" xlink:title="internal transcribed spacer" id="ABBRID0EQTDI" xlink:type="simple">ITS</abbrev>, <italic>GAPDH</italic>, <italic><abbrev xmlns:xlink="http://www.w3.org/1999/xlink" xlink:title="second largest subunit of the RNA polymerase" id="ABBRID0EXTDI" xlink:type="simple">RPB2</abbrev></italic>, <italic><abbrev xmlns:xlink="http://www.w3.org/1999/xlink" xlink:title="translation elongation factor 1-α" id="ABBRID0E3TDI" xlink:type="simple">TEF1</abbrev></italic>, <italic><abbrev xmlns:xlink="http://www.w3.org/1999/xlink" xlink:title="Alternaria major allergen" id="ABBRID0EBUDI" xlink:type="simple">Alt a 1</abbrev></italic>, <italic><abbrev xmlns:xlink="http://www.w3.org/1999/xlink" xlink:title="endopolygalacturonase gene" id="ABBRID0EGUDI" xlink:type="simple">EndoPG</abbrev></italic>, and OPA10-2, strains of <italic><tp:taxon-name><tp:taxon-name-part taxon-name-part-type="genus" reg="Alternaria">Alternaria</tp:taxon-name-part><tp:taxon-name-part taxon-name-part-type="species" reg="poae">poae</tp:taxon-name-part></tp:taxon-name></italic> (YZU 231197 and YZU 231198) fell into a separate clade close to clades of <italic><tp:taxon-name><tp:taxon-name-part taxon-name-part-type="genus" reg="Alternaria">A.</tp:taxon-name-part><tp:taxon-name-part taxon-name-part-type="species" reg="zeae">zeae</tp:taxon-name-part></tp:taxon-name></italic> and <italic><tp:taxon-name><tp:taxon-name-part taxon-name-part-type="genus" reg="Alternaria">A.</tp:taxon-name-part><tp:taxon-name-part taxon-name-part-type="species" reg="burnsii">burnsii</tp:taxon-name-part></tp:taxon-name></italic>. Based on nucleotide sequences, <italic><tp:taxon-name><tp:taxon-name-part taxon-name-part-type="genus" reg="Alternaria">A.</tp:taxon-name-part><tp:taxon-name-part taxon-name-part-type="species" reg="poae">poae</tp:taxon-name-part></tp:taxon-name></italic> differs from <italic><tp:taxon-name><tp:taxon-name-part taxon-name-part-type="genus" reg="Alternaria">A.</tp:taxon-name-part><tp:taxon-name-part taxon-name-part-type="species" reg="zeae">zeae</tp:taxon-name-part></tp:taxon-name></italic> in five loci (3 bp in <italic>GAPDH</italic> with 1 gap, 5 bp in <italic><abbrev xmlns:xlink="http://www.w3.org/1999/xlink" xlink:title="second largest subunit of the RNA polymerase" id="ABBRID0EEWDI" xlink:type="simple">RPB2</abbrev></italic>, 3 bp in <italic><abbrev xmlns:xlink="http://www.w3.org/1999/xlink" xlink:title="translation elongation factor 1-α" id="ABBRID0EJWDI" xlink:type="simple">TEF1</abbrev></italic>, 3 bp in <italic><abbrev xmlns:xlink="http://www.w3.org/1999/xlink" xlink:title="Alternaria major allergen" id="ABBRID0EOWDI" xlink:type="simple">Alt a 1</abbrev></italic>, and 7 bp in OPA10-2), and differs from <italic><tp:taxon-name><tp:taxon-name-part taxon-name-part-type="genus" reg="Alternaria">A.</tp:taxon-name-part><tp:taxon-name-part taxon-name-part-type="species" reg="burnsii">burnsii</tp:taxon-name-part></tp:taxon-name></italic> in six loci (2 bp in <italic>GAPDH</italic>, 2 bp in <italic><abbrev xmlns:xlink="http://www.w3.org/1999/xlink" xlink:title="second largest subunit of the RNA polymerase" id="ABBRID0EAXDI" xlink:type="simple">RPB2</abbrev></italic>, 3 bp in <italic><abbrev xmlns:xlink="http://www.w3.org/1999/xlink" xlink:title="translation elongation factor 1-α" id="ABBRID0EFXDI" xlink:type="simple">TEF1</abbrev></italic>, 2 bp in <italic><abbrev xmlns:xlink="http://www.w3.org/1999/xlink" xlink:title="Alternaria major allergen" id="ABBRID0EKXDI" xlink:type="simple">Alt a 1</abbrev></italic>, 2 bp in <italic><abbrev xmlns:xlink="http://www.w3.org/1999/xlink" xlink:title="endopolygalacturonase gene" id="ABBRID0EPXDI" xlink:type="simple">EndoPG</abbrev></italic>, and 4 bp in OPA10-2). In morphology, <italic><tp:taxon-name><tp:taxon-name-part taxon-name-part-type="genus" reg="Alternaria">A.</tp:taxon-name-part><tp:taxon-name-part taxon-name-part-type="species" reg="poae">poae</tp:taxon-name-part></tp:taxon-name></italic> can be distinguished from <italic><tp:taxon-name><tp:taxon-name-part taxon-name-part-type="genus" reg="Alternaria">A.</tp:taxon-name-part><tp:taxon-name-part taxon-name-part-type="species" reg="zeae">zeae</tp:taxon-name-part></tp:taxon-name></italic> by its shorter beak length, and from <italic><tp:taxon-name><tp:taxon-name-part taxon-name-part-type="genus" reg="Alternaria">A.</tp:taxon-name-part><tp:taxon-name-part taxon-name-part-type="species" reg="burnsii">burnsii</tp:taxon-name-part></tp:taxon-name></italic> by its wider conidia bodies (Table <xref ref-type="table" rid="T2">2</xref>).</p></tp:treatment-sec><tp:treatment-sec><!--Section generated to contain objects referenced in tp:taxon-treatment.--><table-wrap id="T2" position="float" orientation="portrait"><label>Table 2.</label><caption><p>Conidial morphology of <italic><tp:taxon-name><tp:taxon-name-part taxon-name-part-type="genus" reg="Alternaria">Alternaria</tp:taxon-name-part></tp:taxon-name></italic> spp. from this study and previous publication.</p></caption><table id="TID0EDEDK" rules="all"><tbody><tr><th rowspan="2" colspan="1">Species</th><th rowspan="1" colspan="4">Conidia</th><th rowspan="2" colspan="1">Conidia per chain</th><th rowspan="2" colspan="1">Substrate</th><th rowspan="2" colspan="1">Reference</th></tr><tr><th rowspan="1" colspan="1">Shape</th><th rowspan="1" colspan="1">Body size (μm)</th><th rowspan="1" colspan="1">Septa</th><th rowspan="1" colspan="1">Beak size (μm)</th></tr><tr><td rowspan="2" colspan="1">
                      <italic>
                        <tp:taxon-name><tp:taxon-name-part taxon-name-part-type="genus" reg="Alternaria">Alternaria</tp:taxon-name-part><tp:taxon-name-part taxon-name-part-type="species" reg="burnsii">burnsii</tp:taxon-name-part></tp:taxon-name>
                      </italic>
                    </td><td rowspan="1" colspan="1">ovoid or ellipsoid</td><td rowspan="1" colspan="1">30–50 × 9–13</td><td rowspan="1" colspan="1">5–8</td><td rowspan="1" colspan="1">–</td><td rowspan="1" colspan="1">Short chain</td><td rowspan="1" colspan="1">Host</td><td rowspan="1" colspan="1">
                      <xref ref-type="bibr" rid="B52">Simmons (2007)</xref>
                    </td></tr><tr><td rowspan="1" colspan="1">narrow-ovoid or narrow-ellipsoid</td><td rowspan="1" colspan="1">30–40 × 8–14</td><td rowspan="1" colspan="1">3–7</td><td rowspan="1" colspan="1">–</td><td rowspan="1" colspan="1">–</td><td rowspan="1" colspan="1"><abbrev xmlns:xlink="http://www.w3.org/1999/xlink" xlink:title="potato carrot agar" id="ABBRID0EUBDI" xlink:type="simple">PCA</abbrev>,<abbrev xmlns:xlink="http://www.w3.org/1999/xlink" xlink:title="V8 juice agar" id="ABBRID0EYBDI" xlink:type="simple">V8A</abbrev></td><td rowspan="1" colspan="1">
                      <xref ref-type="bibr" rid="B52">Simmons (2007)</xref>
                    </td></tr><tr><td rowspan="2" colspan="1">
                      <bold><italic><tp:taxon-name><tp:taxon-name-part taxon-name-part-type="genus" reg="Alternaria">A.</tp:taxon-name-part><tp:taxon-name-part taxon-name-part-type="species" reg="oryzicola">oryzicola</tp:taxon-name-part></tp:taxon-name></italic> sp. nov.</bold>
                    </td><td rowspan="2" colspan="1">
                      <bold>narrow-obclavate, obclavate, or long ellipsoid</bold>
                    </td><td rowspan="1" colspan="1">
                      <bold>20–48 × 9–16</bold>
                    </td><td rowspan="1" colspan="1">
                      <bold>1–4</bold>
                    </td><td rowspan="1" colspan="1">
                      <bold>4–39 × 2.5–4</bold>
                    </td><td rowspan="1" colspan="1">
                      <bold>1–3</bold>
                    </td><td rowspan="1" colspan="1">
                      <bold>
                        <abbrev xmlns:xlink="http://www.w3.org/1999/xlink" xlink:title="potato carrot agar" id="ABBRID0EZDDI" xlink:type="simple">PCA</abbrev>
                      </bold>
                    </td><td rowspan="1" colspan="1">
                      <bold>This study</bold>
                    </td></tr><tr><td rowspan="1" colspan="1">
                      <bold>18–56 × 9–16</bold>
                    </td><td rowspan="1" colspan="1">
                      <bold>2–6</bold>
                    </td><td rowspan="1" colspan="1">
                      <bold>4–39 × 3–4</bold>
                    </td><td rowspan="1" colspan="1">
                      <bold>1–3</bold>
                    </td><td rowspan="1" colspan="1">
                      <bold>
                        <abbrev xmlns:xlink="http://www.w3.org/1999/xlink" xlink:title="V8 juice agar" id="ABBRID0EBFDI" xlink:type="simple">V8A</abbrev>
                      </bold>
                    </td><td rowspan="1" colspan="1">
                      <bold>This study</bold>
                    </td></tr><tr><td rowspan="2" colspan="1">
                      <bold><italic><tp:taxon-name><tp:taxon-name-part taxon-name-part-type="genus" reg="Alternaria">A.</tp:taxon-name-part><tp:taxon-name-part taxon-name-part-type="species" reg="poae">poae</tp:taxon-name-part></tp:taxon-name></italic> sp. nov.</bold>
                    </td><td rowspan="2" colspan="1">
                      <bold>subellipsoid, obclavate, or narrow-ovoid</bold>
                    </td><td rowspan="1" colspan="1">
                      <bold>20–42 × 10–19</bold>
                    </td><td rowspan="1" colspan="1">
                      <bold>1–4</bold>
                    </td><td rowspan="1" colspan="1">
                      <bold>6–26 × 3–4</bold>
                    </td><td rowspan="1" colspan="1">
                      <bold>1–4</bold>
                    </td><td rowspan="1" colspan="1">
                      <bold>
                        <abbrev xmlns:xlink="http://www.w3.org/1999/xlink" xlink:title="potato carrot agar" id="ABBRID0EBHDI" xlink:type="simple">PCA</abbrev>
                      </bold>
                    </td><td rowspan="1" colspan="1">
                      <bold>This study</bold>
                    </td></tr><tr><td rowspan="1" colspan="1">
                      <bold>20–45 × 10–17</bold>
                    </td><td rowspan="1" colspan="1">
                      <bold>2–7</bold>
                    </td><td rowspan="1" colspan="1">
                      <bold>5–17 × 3–4</bold>
                    </td><td rowspan="1" colspan="1">
                      <bold>1–4</bold>
                    </td><td rowspan="1" colspan="1">
                      <bold>
                        <abbrev xmlns:xlink="http://www.w3.org/1999/xlink" xlink:title="V8 juice agar" id="ABBRID0EJIDI" xlink:type="simple">V8A</abbrev>
                      </bold>
                    </td><td rowspan="1" colspan="1">
                      <bold>This study</bold>
                    </td></tr><tr><td rowspan="1" colspan="1">
                      <italic>
                        <tp:taxon-name><tp:taxon-name-part taxon-name-part-type="genus" reg="Alternaria">A.</tp:taxon-name-part><tp:taxon-name-part taxon-name-part-type="species" reg="tomato">tomato</tp:taxon-name-part></tp:taxon-name>
                      </italic>
                    </td><td rowspan="1" colspan="1">ellipsoid to long-ovoid</td><td rowspan="1" colspan="1">39–65 × 13–22</td><td rowspan="1" colspan="1">6–9</td><td rowspan="1" colspan="1">60–105 × 2</td><td rowspan="1" colspan="1">Solitary</td><td rowspan="1" colspan="1">Host</td><td rowspan="1" colspan="1">
                      <xref ref-type="bibr" rid="B52">Simmons (2007)</xref>
                    </td></tr><tr><td rowspan="2" colspan="1">
                      <bold><italic><tp:taxon-name><tp:taxon-name-part taxon-name-part-type="genus" reg="Alternaria">A.</tp:taxon-name-part><tp:taxon-name-part taxon-name-part-type="species" reg="zeae">zeae</tp:taxon-name-part></tp:taxon-name></italic> sp. nov.</bold>
                    </td><td rowspan="2" colspan="1">
                      <bold>ovate, ellipsoid or obclavate</bold>
                    </td><td rowspan="1" colspan="1">
                      <bold>26–46 × 10–18</bold>
                    </td><td rowspan="1" colspan="1">
                      <bold>3–6</bold>
                    </td><td rowspan="1" colspan="1">
                      <bold>9–93 × 2.5–4</bold>
                    </td><td rowspan="1" colspan="1">
                      <bold>1–4</bold>
                    </td><td rowspan="1" colspan="1">
                      <bold>
                        <abbrev xmlns:xlink="http://www.w3.org/1999/xlink" xlink:title="potato carrot agar" id="ABBRID0ETLDI" xlink:type="simple">PCA</abbrev>
                      </bold>
                    </td><td rowspan="1" colspan="1">
                      <bold>This study</bold>
                    </td></tr><tr><td rowspan="1" colspan="1">
                      <bold>26–45 × 10–17</bold>
                    </td><td rowspan="1" colspan="1">
                      <bold>3–6</bold>
                    </td><td rowspan="1" colspan="1">
                      <bold>4.5–65 × 2.5–4</bold>
                    </td><td rowspan="1" colspan="1">
                      <bold>1–4</bold>
                    </td><td rowspan="1" colspan="1">
                      <bold>
                        <abbrev xmlns:xlink="http://www.w3.org/1999/xlink" xlink:title="V8 juice agar" id="ABBRID0E2MDI" xlink:type="simple">V8A</abbrev>
                      </bold>
                    </td><td rowspan="1" colspan="1">
                      <bold>This study</bold>
                    </td></tr></tbody></table></table-wrap></tp:treatment-sec><ref-list><ref id="B52"><mixed-citation xmlns:xlink="http://www.w3.org/1999/xlink" xlink:type="simple"><person-group><name name-style="western"><surname>Simmons</surname><given-names>EG</given-names></name></person-group> (<year>2007</year>) <italic><tp:taxon-name><tp:taxon-name-part taxon-name-part-type="genus">Alternaria</tp:taxon-name-part></tp:taxon-name></italic>: An identification manual. CBS Biodiversity Series 6. Centraalbureau voor Schimmelcultures, Utrecht.</mixed-citation></ref></ref-list></tp:taxon-treatment>
